# Supplementary material for: A Numerical Simulation Study of the Impact of Kesterites Hole Transport Materials in Quantum Dot-Sensitized Solar Cells Using SCAPS-1D
Source: Nanomaterials (Basel). 2024 Dec 15;14(24):2016. doi: 10.3390/nano14242016 (PMC11728719; doi:10.3390/nano14242016)
Supplement: Supplementary file 1 [file nanomaterials-14-02016-s001.zip]

Archive with 1 entries (1 files):
- nanomaterials-3352389-supplementary.pdf
